# Supplementary material for: Highly Dispersed N-Doped Graphene Quantum Dot-Assisted NiFe Bimetallic Sites for Efficient Water Oxidation
Source: Materials (Basel). 2026 May 15;19(10):2081. doi: 10.3390/ma19102081 (PMC13208120; doi:10.3390/ma19102081)
Supplement: Supplementary file 1 [file materials-19-02081-s001.zip]

Archive with 1 entries (1 files):
- materials-4311461-supplementary.pdf
